# Supplementary material for: Allele Specific Expression Quality Control Fills Critical Gap in Transcriptome Assisted Rare Variant Interpretation
Source: bioRxiv. 2025 Jun 8:2025.05.30.657086. Preprint. [Version 2] doi: 10.1101/2025.05.30.657086 (PMC12157414; doi:10.1101/2025.05.30.657086)
Supplement: Supplement 1 [file media-1.zip]

Archive with 3 entries (3 files):
- Supp_Text_Fixed_Ref_June_7.pdf
- __MACOSX/._Supp_Text_Fixed_Ref_June_7.pdf
- Supplementary Tables.zip
